# Supplementary material for: The effects of parental age difference on the offspring sex and fitness of European blackbirds
Source: PeerJ. 2021 Mar 23;9:e10858. doi: 10.7717/peerj.10858 (PMC7996069; doi:10.7717/peerj.10858)
Supplement: Supplemental Information 1 [file peerj-09-10858-s001.xlsx]

## Sheet: chick's sex data
year	id_nest	sex	hatch	brood_n	seq	age_fath	age_moth	age_diff
2005	29114_f3_2005_189	1	189	2	1	3	2	1
2005	29114_f3_2005_189	0	189	2	2	3	2	1
2006	17529_29199_2006_158	1	158	2	2	6	3	3
2006	17529_29199_2006_158	1	158	2	1	6	3	3
2006	17540_26650_2006_129	0	129	4	3	5	4	1
2006	17540_26650_2006_129	0	129	4	1	5	4	1
2006	17540_26650_2006_129	1	129	4	2	5	4	1
2006	17540_26650_2006_129	0	129	4	4	5	4	1
2006	17664_17663_2006_154	0	154	3	1	4	4	0
2006	17664_17663_2006_154	0	154	3	2	4	4	0
2006	17664_17663_2006_154	0	154	3	3	4	4	0
2006	26662_29188_2006_151	0	151	4	1	5	3	2
2006	26662_29188_2006_151	1	151	4	2	5	3	2
2006	26662_29188_2006_151	0	151	4	4	5	3	2
2006	26662_29188_2006_151	1	151	4	3	5	3	2
2006	29140_26666_2006_189	1	189	2	1	3	3	0
2006	29174_6449_2006_126	0	126	5	2	3	7	-4
2006	29174_6449_2006_126	0	126	5	1	3	7	-4
2006	29174_6449_2006_126	1	126	5	5	3	7	-4
2006	29174_6449_2006_126	0	126	5	4	3	7	-4
2006	29174_6449_2006_126	0	126	5	3	3	7	-4
2006	29174_6449_2006_155	1	155	3	1	3	7	-4
2006	29174_6449_2006_155	0	155	3	2	3	7	-4
2006	29174_6449_2006_155	0	155	3	3	3	7	-4
2006	29185_26698_2006_170	0	170	4	3	3	3	0
2006	29185_26698_2006_170	1	170	4	4	3	3	0
2006	29185_26698_2006_170	0	170	4	1	3	3	0
2006	29185_26698_2006_170	1	170	4	2	3	3	0
2006	29186_29148_2006_151	1	151	1	1	3	3	0
2006	29189_17604_2006_151	0	151	4	2	3	4	-1
2006	29189_17604_2006_151	1	151	4	1	3	4	-1
2006	29189_17604_2006_151	0	151	4	3	3	4	-1
2006	29189_17604_2006_151	0	151	4	4	3	4	-1
2006	29191_6473_2006_128	1	128	5	4	3	7	-4
2006	29191_6473_2006_128	1	128	5	5	3	7	-4
2006	29191_6473_2006_128	0	128	5	3	3	7	-4
2006	29191_6473_2006_128	0	128	5	2	3	7	-4
2006	29191_6473_2006_128	1	128	5	1	3	7	-4
2006	29218_32761_2006_131	1	131	4	4	3	2	1
2006	29218_32761_2006_131	0	131	4	3	3	2	1
2006	29218_32761_2006_131	1	131	4	1	3	2	1
2006	29218_32761_2006_131	1	131	4	2	3	2	1
2006	29218_32761_2006_164	1	164	2	2	3	2	1
2006	29218_32761_2006_164	0	164	2	1	3	2	1
2006	32764_26649_2006_163	1	163	4	1	3	4	-1
2006	32764_26649_2006_163	0	163	4	2	3	4	-1
2006	41412_93445_2006_146	0	146	1	1	3	5	-2
2006	41482_17597_2006_131	1	131	2	1	2	6	-4
2006	41482_17597_2006_131	0	131	2	2	2	6	-4
2006	5860_87492_2006_150	0	150	2	2	7	6	1
2006	5860_87492_2006_150	1	150	2	1	7	6	1
2006	87487_26700_2006_128	1	128	1	1	6	5	1
2006	87495_93412_2006_117	0	117	5	3	6	6	0
2006	87495_93412_2006_117	1	117	5	1	6	6	0
2006	87495_93412_2006_117	0	117	5	2	6	6	0
2006	87495_93412_2006_117	1	117	5	4	6	6	0
2006	87495_93412_2006_117	0	117	5	5	6	6	0
2006	93451_29217_2006_146	1	146	3	1	5	3	2
2006	93451_29217_2006_146	1	146	3	3	5	3	2
2006	93451_29217_2006_146	0	146	3	2	5	3	2
2007	26645_41407_2007_142	0	142	4	1	7	4	3
2007	26645_41407_2007_142	0	142	4	2	7	4	3
2007	26645_41407_2007_142	0	142	4	3	7	4	3
2007	26645_41407_2007_142	0	142	4	4	7	4	3
2007	26645_41407_2007_178	0	178	3	2	7	4	3
2007	26645_41407_2007_178	1	178	3	3	7	4	3
2007	26645_41407_2007_178	0	178	3	1	7	4	3
2007	26645_41490_2007_178	1	178	3	1	3	3	0
2007	29092_26620_2007_183	1	183	2	1	4	5	-1
2007	29092_26620_2007_183	0	183	2	2	4	5	-1
2007	29170_41411_2007_142	1	142	5	2	4	4	0
2007	29170_41411_2007_142	0	142	5	5	4	4	0
2007	29170_41411_2007_142	1	142	5	4	4	4	0
2007	29180_17591_2007_140	0	140	5	4	4	5	-1
2007	29180_17591_2007_140	0	140	5	1	4	5	-1
2007	29180_17591_2007_140	1	140	5	2	4	5	-1
2007	29180_17591_2007_140	0	140	5	3	4	5	-1
2007	29186_29148_2007_193	1	193	3	1	4	4	0
2007	29186_29148_2007_193	1	193	3	2	4	4	0
2007	29198_47009_2007_191	1	191	4	3	4	2	2
2007	29198_47009_2007_191	0	191	4	2	4	2	2
2007	29198_47009_2007_191	0	191	4	1	4	2	2
2007	29323_47008_2007_118	1	118	4	2	3	2	1
2007	29323_47008_2007_118	1	118	4	3	3	2	1
2007	29323_47008_2007_118	1	118	4	1	3	2	1
2007	29323_47008_2007_158	1	158	3	3	3	2	1
2007	29323_47008_2007_158	0	158	3	1	3	2	1
2007	32729_41490_2007_178	1	178	3	2	3	3	0
2007	32769_26638_2007_163	0	163	5	5	4	5	-1
2007	32769_26638_2007_163	1	163	5	4	4	5	-1
2007	32769_26638_2007_163	1	163	5	3	4	5	-1
2007	32769_26638_2007_163	1	163	5	1	4	5	-1
2007	32778_47059_2007_137	0	137	5	2	3	3	0
2007	32778_47059_2007_137	1	137	5	5	3	3	0
2007	32778_47059_2007_137	0	137	5	4	3	3	0
2007	32778_47059_2007_137	1	137	5	1	3	3	0
2007	32778_47059_2007_137	0	137	5	3	3	3	0
2007	41404_26626_2007_206	1	206	4	4	3	5	-2
2007	41404_26626_2007_206	1	206	4	1	3	5	-2
2007	41404_26626_2007_206	0	206	4	3	3	5	-2
2007	41404_26626_2007_206	0	206	4	2	3	5	-2
2007	41438_41458_2007_143	1	143	3	2	4	2	2
2007	41438_41458_2007_143	1	143	3	3	4	2	2
2007	41481_41411_2007_169	0	169	4	4	3	4	-1
2007	41481_41411_2007_169	1	169	4	3	3	4	-1
2007	41481_41411_2007_169	0	169	4	2	3	4	-1
2007	41481_41411_2007_169	1	169	4	1	3	4	-1
2007	41481_41411_2007_199	0	199	3	3	3	4	-1
2007	41481_41411_2007_199	1	199	3	1	3	4	-1
2007	47026_41489_2007_174	1	174	4	2	4	3	1
2007	47026_41489_2007_174	1	174	4	3	4	3	1
2007	47026_41489_2007_174	0	174	4	4	4	3	1
2007	47056_47051_2007_129	1	129	3	1	2	2	0
2007	47056_47051_2007_129	0	129	3	2	2	2	0
2007	47056_47051_2007_129	1	129	3	3	2	2	0
2007	54161_f5_2007_191	1	191	3	1	3	2	1
2007	54161_f5_2007_191	0	191	3	2	3	2	1
2007	54161_f5_2007_191	0	191	3	3	3	2	1
2007	5860_87474_2007_151	1	151	2	2	8	9	-1
2007	5860_87474_2007_151	0	151	2	1	8	9	-1
2016	12903_95333_2016_122	1	122	3	3	2	4	-2
2016	12903_95333_2016_122	0	122	3	1	2	4	-2
2016	12903_95333_2016_122	1	122	3	2	2	4	-2
2016	12920_81537_2016_124	0	124	4	2	5	6	-1
2016	12920_81537_2016_124	1	124	4	1	5	6	-1
2016	12920_81537_2016_124	1	124	4	2	5	6	-1
2016	12920_81537_2016_124	1	124	4	4	5	6	-1
2016	12920_81537_2016_195	1	195	3	2	5	6	-1
2016	12920_81537_2016_195	0	195	3	3	5	6	-1
2016	12920_81537_2016_195	0	195	3	1	5	6	-1
2016	12985_12909_2016_108	0	108	3	2	2	2	0
2016	12985_12909_2016_108	1	108	3	1	2	2	0
2016	12985_12909_2016_108	1	108	3	3	2	2	0
2016	12985_12909_2016_143	0	143	4	1	2	2	0
2016	12985_12909_2016_143	1	143	4	2	2	2	0
2016	12985_12909_2016_143	0	143	4	3	2	2	0
2016	12985_12909_2016_143	0	143	4	4	2	2	0
2016	12985_12909_2016_185	0	185	3	2	2	2	0
2016	12985_12909_2016_185	1	185	3	1	2	2	0
2016	12985_12909_2016_185	1	185	3	3	2	2	0
2016	12991_83712_2016_173	0	173	4	2	2	5	-3
2016	12991_83712_2016_173	1	173	4	1	2	5	-3
2016	12991_83712_2016_173	1	173	4	3	2	5	-3
2016	12991_83712_2016_173	0	173	4	4	2	5	-3
2016	17461_12917_2016_146	1	146	3	2	2	4	-2
2016	17461_12917_2016_146	1	146	3	1	2	4	-2
2016	17461_12917_2016_146	1	146	3	3	2	4	-2
2016	17503_12918_2016_168	1	168	3	3	2	3	-1
2016	17503_12918_2016_168	1	168	3	2	2	3	-1
2016	17503_12918_2016_168	1	168	3	1	2	3	-1
2016	17534_17538_2006_113	0	113	4	2	5	6	-1
2016	17534_17538_2006_113	1	113	4	1	5	6	-1
2016	17534_17538_2006_113	0	113	4	3	5	6	-1
2016	47056_12971_2016_122	0	122	4	3	11	2	9
2016	47056_12971_2016_122	1	122	4	2	11	2	9
2016	47056_12971_2016_122	1	122	4	1	11	2	9
2016	47056_12971_2016_122	1	122	4	4	11	2	9
2016	47056_81591_2016_198	1	198	4	2	11	6	5
2016	47056_81591_2016_198	1	198	4	1	11	6	5
2016	47056_81591_2016_198	0	198	4	3	11	6	5
2016	47056_81591_2016_198	0	198	4	4	11	6	5
2016	68445_86741_2016_116	0	116	2	2	7	4	3
2016	68445_86741_2016_116	0	116	2	1	7	4	3
2016	68445_86741_2016_186	1	186	4	1	7	4	3
2016	68445_86741_2016_186	0	186	4	4	7	4	3
2016	68445_86741_2016_186	0	186	4	3	7	4	3
2016	68445_86741_2016_186	1	186	4	2	7	4	3
2016	68485_83764_2016_106	1	106	3	3	7	5	2
2016	68485_83764_2016_155	0	155	4	1	7	5	2
2016	68485_83764_2016_155	1	155	4	2	7	5	2
2016	68485_83764_2016_155	1	155	4	3	7	5	2
2016	68485_83764_2016_155	1	155	4	4	7	5	2
2016	68485_83764_2016_188	0	188	4	1	7	5	2
2016	68485_83764_2016_188	1	188	4	2	7	5	2
2016	68485_83764_2016_188	1	188	4	3	7	5	2
2016	68485_83764_2016_188	1	188	4	4	7	5	2
2016	68485_83764_2016_220	0	220	4	1	7	5	2
2016	68485_83764_2016_220	1	220	4	2	7	5	2
2016	68485_83764_2016_220	1	220	4	3	7	5	2
2016	68485_83764_2016_220	0	220	4	4	7	5	2
2016	73862_17534_2016_187	1	187	2	1	7	3	4
2016	73862_17534_2016_187	1	187	2	2	7	3	4
2016	73862_81510_2016_168	1	168	2	2	7	7	0
2016	73862_81510_2016_168	0	168	2	1	7	7	0
2016	73872_81593_2016_201	0	201	1	1	7	6	1
2016	81559_81514_2016_142	1	142	1	1	6	6	0
2016	81565_83693_2016_107	0	107	4	4	5	5	0
2016	81565_83693_2016_107	0	107	4	2	5	5	0
2016	81565_83693_2016_107	0	107	4	3	5	5	0
2016	81565_83693_2016_107	1	107	4	1	5	5	0
2016	83515_95318_2016_142	0	142	3	2	4	3	1
2016	83515_95318_2016_142	0	142	3	1	4	3	1
2016	83515_95318_2016_142	1	142	3	3	4	3	1
2016	83519_83701_2016_129	0	129	4	2	5	5	0
2016	83519_83701_2016_129	1	129	4	1	5	5	0
2016	83519_83701_2016_129	0	129	4	4	5	5	0
2016	83519_83701_2016_129	0	129	4	3	5	5	0
2016	83519_83701_2016_188	0	188	3	1	5	5	0
2016	83519_83701_2016_188	1	188	3	2	5	5	0
2016	83519_83701_2016_188	0	188	3	3	5	5	0
2016	83672_68430_2016_172	0	172	1	1	4	8	-4
2016	83694_83673_2016_156	0	156	1	1	5	4	1
2016	83711_95328_2016_153	1	153	4	1	6	4	2
2016	83711_95328_2016_153	1	153	4	3	6	4	2
2016	83711_95328_2016_153	0	153	4	2	6	4	2
2016	83711_95328_2016_153	1	153	4	4	6	4	2
2016	83711_95328_2016_169	1	169	4	1	6	4	2
2016	83711_95328_2016_169	1	169	4	3	6	4	2
2016	83711_95328_2016_169	0	169	4	2	6	4	2
2016	83711_95328_2016_169	1	169	4	4	6	4	2
2016	83711_95328_2016_207	0	207	4	2	6	4	2
2016	83711_95328_2016_207	0	207	4	1	6	4	2
2016	83711_95328_2016_207	1	207	4	3	6	4	2
2016	83720_12924_2016_137	1	137	3	1	4	3	1
2016	83720_12924_2016_137	1	137	3	2	4	3	1
2016	83720_12924_2016_137	0	137	2	3	4	3	1
2016	83762_83698_2016_103	0	103	4	2	5	4	1
2016	83762_83698_2016_103	1	103	4	3	5	4	1
2016	83762_83698_2016_103	1	103	4	4	5	4	1
2016	83762_83698_2016_103	1	103	4	1	5	4	1
2016	83762_83698_2016_130	0	130	3	2	5	4	1
2016	83762_83698_2016_130	0	130	3	1	5	4	1
2016	83762_83698_2016_130	1	130	3	3	5	4	1
2016	83762_83698_2016_173	1	173	3	3	5	4	1
2016	83762_83698_2016_173	1	173	3	1	5	4	1
2016	83762_83698_2016_173	1	173	3	2	5	4	1
2016	83774_12932_2016_105	1	105	4	3	3	4	-1
2016	83774_12932_2016_105	1	105	4	2	3	4	-1
2016	83774_12932_2016_105	0	105	4	1	3	4	-1
2016	83774_12932_2016_105	0	105	4	4	3	4	-1
2016	83774_12932_2016_140	1	140	5	3	3	4	-1
2016	83774_12932_2016_140	0	140	5	2	3	4	-1
2016	83774_12932_2016_140	0	140	5	5	3	4	-1
2016	83774_12932_2016_140	0	140	5	4	3	4	-1
2016	83774_12932_2016_140	1	140	5	1	3	4	-1
2016	83787_95339_2016_119	0	119	4	1	3	3	0
2016	83787_95339_2016_119	1	119	4	2	3	3	0
2016	83787_95339_2016_119	1	119	4	3	3	3	0
2016	83787_95339_2016_119	0	119	4	4	3	3	0
2016	83789_12978_2016_114	1	114	1	1	4	2	2
2016	83789_12978_2016_147	0	147	1	1	4	2	2
2016	83789_12978_2016_192	1	192	4	1	4	2	2
2016	83789_12978_2016_192	1	192	4	3	4	2	2
2016	83789_12978_2016_192	0	192	4	2	4	2	2
2016	83789_12978_2016_192	0	192	4	4	4	2	2
2016	85163_73866_2016_186	1	186	3	1	4	6	-2
2016	85163_73866_2016_186	0	186	3	2	4	6	-2
2016	85163_73866_2016_186	0	186	3	3	4	6	-2
2016	86711_95328_2016_106	1	106	3	1	6	4	2
2016	86711_95328_2016_106	0	106	3	2	6	4	2
2016	86711_95328_2016_106	1	106	3	3	6	4	2
2016	95034_17418_2016_151	0	151	2	2	3	3	0
2016	95034_17418_2016_151	1	151	2	1	3	3	0
2016	95163_73866_2016_139	1	139	5	3	4	6	-2
2016	95163_73866_2016_139	0	139	5	1	4	6	-2
2016	95163_73866_2016_139	0	139	5	2	4	6	-2
2016	95163_73866_2016_139	1	139	5	4	4	6	-2
2016	95163_73866_2016_139	0	139	5	5	4	6	-2
2016	95167_83658_2016_115	0	115	4	1	4	4	0
2016	95167_83658_2016_115	1	115	4	4	4	4	0
2016	95167_83658_2016_115	1	115	4	2	4	4	0
2016	95167_83658_2016_115	1	115	4	3	4	4	0
2016	95167_83658_2016_187	0	187	3	2	4	4	0
2016	95167_83658_2016_187	1	187	3	1	4	4	0
2016	95167_83658_2016_187	0	187	3	3	4	4	0
2016	95201_12936_2016_125	1	125	4	1	3	2	1
2016	95201_12936_2016_125	1	125	4	2	3	2	1
2016	95201_12936_2016_125	1	125	4	4	3	2	1
2016	95320_68409_2016_127	0	127	2	2	3	8	-5
2016	95320_68409_2016_127	0	127	2	1	3	8	-5
2016	m4_12937_2016_112	1	112	3	1	3	3	0
2016	m4_12937_2016_112	0	112	3	2	3	3	0
2016	m4_12937_2016_112	0	112	3	3	3	3	0
2017	12920_81537_2017_127	1	127	4	1	6	7	-1
2017	12920_81537_2017_127	1	127	4	3	6	7	-1
2017	12920_81537_2017_127	1	127	4	2	6	7	-1
2017	12920_81537_2017_127	0	127	4	4	6	7	-1
2017	12996_83741_2017_110	1	110	3	1	4	5	-1
2017	12996_83741_2017_110	0	110	3	2	4	5	-1
2017	12996_83741_2017_110	1	110	3	3	4	5	-1
2017	12999_12918_2017_140	0	140	3	1	3	5	-2
2017	12999_12918_2017_140	0	140	3	2	3	5	-2
2017	12999_12918_2017_140	1	140	3	3	3	5	-2
2017	17430_17472_2017_170	1	170	1	1	2	4	-2
2017	17449_81514_2017_141	0	141	4	3	2	7	-5
2017	17449_81514_2017_141	0	141	4	2	2	7	-5
2017	17449_81514_2017_141	0	141	4	1	2	7	-5
2017	17449_81514_2017_141	1	141	4	4	2	7	-5
2017	17487_23313_2017_142	1	142	3	3	3	2	1
2017	17487_23313_2017_142	0	142	3	2	3	2	1
2017	17487_23313_2017_142	1	142	3	1	3	2	1
2017	17494_83701_2017_122	0	122	4	1	2	6	-4
2017	17494_83701_2017_122	0	122	4	2	2	6	-4
2017	17494_83701_2017_122	1	122	4	3	2	6	-4
2017	17494_83701_2017_122	0	122	4	4	2	6	-4
2017	17550_17493_2017_129	0	129	4	1	2	2	0
2017	17550_17493_2017_129	1	129	4	2	2	2	0
2017	17550_17493_2017_129	1	129	4	3	2	2	0
2017	17550_17493_2017_129	1	129	4	4	2	2	0
2017	17560_17533_2017_141	0	141	4	2	2	2	0
2017	17560_17533_2017_141	1	141	4	4	2	2	0
2017	17560_17533_2017_141	1	141	4	3	2	2	0
2017	17560_17533_2017_141	0	141	4	1	2	2	0
2017	17569_17429_2017_155	1	155	3	1	2	2	0
2017	17569_17429_2017_155	0	155	3	2	2	2	0
2017	17569_17429_2017_155	1	155	3	3	2	2	0
2017	17579_95318_2017_104	0	104	2	2	2	4	-2
2017	17579_95318_2017_104	1	104	2	1	2	4	-2
2017	17728_17478_2017_141	0	141	4	1	2	4	-2
2017	17728_17478_2017_141	1	141	4	2	2	4	-2
2017	17728_17478_2017_141	0	141	4	3	2	4	-2
2017	17728_17478_2017_141	0	141	4	4	2	4	-2
2017	23310_81593_2017_110	1	110	4	1	2	7	-5
2017	23310_81593_2017_110	1	110	4	3	2	7	-5
2017	23310_81593_2017_110	0	110	4	2	2	7	-5
2017	23310_81593_2017_110	0	110	4	4	2	7	-5
2017	23314_17573_2017_151	0	151	2	2	2	2	0
2017	23314_17573_2017_151	0	151	2	1	2	2	0
2017	23577_23396_2017_168	0	168	4	1	2	2	0
2017	23577_23396_2017_168	0	168	4	2	2	2	0
2017	23577_23396_2017_168	0	168	4	3	2	2	0
2017	23577_23396_2017_168	0	168	4	4	2	2	0
2017	57988_81591_2017_111	0	111	3	3	9	7	2
2017	57988_81591_2017_111	0	111	3	1	9	7	2
2017	57988_81591_2017_111	1	111	3	2	9	7	2
2017	68485_83764_2017_103	1	103	4	1	8	6	2
2017	68485_83764_2017_103	0	103	4	2	8	6	2
2017	68485_83764_2017_103	1	103	4	3	8	6	2
2017	68485_83764_2017_103	1	103	4	4	8	6	2
2017	81589_23305_2017_142	1	142	4	2	5	2	3
2017	81589_23305_2017_142	0	142	4	1	5	2	3
2017	81589_23305_2017_142	0	142	4	3	5	2	3
2017	81589_23305_2017_142	1	142	4	4	5	2	3
2017	83519_83760_2017_114	0	114	4	1	6	6	0
2017	83519_83760_2017_114	0	114	4	2	6	6	0
2017	83519_83760_2017_114	1	114	4	3	6	6	0
2017	83519_83760_2017_166	1	166	4	3	6	6	0
2017	83711_95328_2017_112	0	112	2	2	7	5	2
2017	83711_95328_2017_112	0	112	2	1	7	5	2
2017	83711_95328_2017_146	1	146	6	1	7	5	2
2017	83711_95328_2017_146	1	146	6	2	7	5	2
2017	83711_95328_2017_146	1	146	6	5	7	5	2
2017	83711_95328_2017_146	1	146	6	3	7	5	2
2017	83711_95328_2017_146	1	146	6	4	7	5	2
2017	83711_95328_2017_146	1	146	6	6	7	5	2
2017	83720_12924_2017_107	1	107	4	1	5	4	1
2017	83720_12924_2017_107	0	107	4	4	5	4	1
2017	83720_12924_2017_107	0	107	4	2	5	4	1
2017	83720_12924_2017_137	1	137	3	1	5	4	1
2017	83720_12924_2017_137	1	137	3	2	5	4	1
2017	83720_12924_2017_137	1	137	3	3	5	4	1
2017	83756_68463_2017_112	0	112	3	1	5	9	-4
2017	83756_68463_2017_112	1	112	3	2	5	9	-4
2017	83756_68463_2017_112	1	112	3	3	5	9	-4
2017	83756_68463_2017_148	0	148	1	1	5	9	-4
2017	83787_83643_2017_126	0	126	4	2	6	6	0
2017	83787_83643_2017_126	1	126	4	1	6	6	0
2017	83787_83643_2017_126	1	126	4	2	6	6	0
2017	95163_73866_2017_137	0	137	4	1	5	7	-2
2017	95163_73866_2017_137	0	137	4	2	5	7	-2
2017	95163_73866_2017_137	0	137	4	4	5	7	-2
2017	95167_83658_2017_134	0	134	2	2	5	5	0
2017	95167_83658_2017_134	1	134	2	1	5	5	0
2017	95199_17402_2017_138	0	138	1	1	4	3	1
2017	95372_17525_2017_132	0	132	5	1	2	2	0
2017	95372_17525_2017_132	0	132	5	3	2	2	0
2017	95372_17525_2017_132	0	132	5	4	2	2	0
2017	95372_17525_2017_132	1	132	5	2	2	2	0
2017	95372_17525_2017_132	0	132	5	5	2	2	0
2017	95376_12976_2017_71	0	71	4	3	2	3	-1
2017	95376_12976_2017_71	1	71	4	1	2	3	-1
2017	95376_12976_2017_71	0	71	4	2	2	3	-1
2017	95376_12976_2017_71	0	71	4	4	2	3	-1
2017	m12_f11_2017_182	1	182	4	2	3	3	0
2017	m12_f11_2017_182	0	182	4	1	3	3	0
2017	m12_f11_2017_182	0	182	4	3	3	3	0
2017	m12_f11_2017_182	0	182	4	4	3	3	0
2017	m6_12937_2017_67	1	67	5	2	4	4	0
2017	m6_12937_2017_67	1	67	5	1	4	4	0
2017	m6_12937_2017_67	1	67	5	5	4	4	0
2017	m6_12937_2017_67	1	67	5	3	4	4	0
2017	m6_12937_2017_67	1	67	5	4	4	4	0

## Sheet: chick's sex data info
year	year of observation of a given nest
id_nest	nest of sexed chick
sex	sex of chick, 1 - male, 0 -female
hatch	hatching date [presented as day of year]
brood_n	clutch sequence
seq	offspring hatching sequence
age_fath	age of father
age_moth	afe of mother
age_diff	age differences between father and mother, age difference of zero signifies the same age of the father and mother, a negative value indicates that the mother was older than the father, while a positive value shows that the father was older than mother [calendar years]

## Sheet: sons succes
id_son	Mfath_age	Mmoth_age	sons_succ
99458	5	5	0
99444	4	3	0
99458	5	5	0
99729	3	2	0
99769	6	6	0
99768	6	6	2
99729	3	2	0
99769	6	6	3
99458	5	5	0
5884	4	3	4
6427	3	3	1
87487	5	4	1
5884	4	3	0
99730	3	2	4
99729	3	2	2
87495	5	4	3
87476	4	3	1
87496	5	4	0
87487	5	4	0
87487	5	4	2
87495	5	4	8
87476	4	3	2
13988	5	3	4
87496	5	4	7
99730	3	2	4
99729	3	2	3
13994	4	4	0
93451	5	6	2
93453	2	2	3
93448	5	6	2
87493	5	4	5
93496	4	4	0
87476	4	3	0
93451	5	6	4
87487	5	4	2
13994	4	4	0
99730	3	2	2
17573	3	2	0
99729	3	2	0
93453	2	2	0
17571	3	2	3
17576	5	4	1
87495	5	4	2
17627	3	3	3
17578	5	4	5
17619	7	6	0
17598	2	3	4
17568	2	2	3
17664	2	2	3
17624	2	4	1
93496	4	4	5
87476	4	3	3
17627	3	3	3
13994	4	4	3
87487	5	4	6
17664	2	2	9
17664	2	2	3
99729	3	2	0
99730	3	2	4
26688	2	2	0
87495	5	4	5
17598	2	3	0
29156	3	8	1
29076	4	5	7
29140	4	3	0
93451	5	6	2
17624	2	4	8
99730	3	2	0
99730	3	2	0
32725	5	5	0
87487	5	4	2
17664	2	2	3
87495	5	4	5
32703	4	2	0
29140	4	3	3
17598	2	3	3
29076	4	5	0
32726	5	5	0
32743	5	4	4
32797	5	5	3
93451	5	6	5
32778	4	3	0
32707	2	2	0
29142	4	3	3
29268	2	2	0
29280	3	5	0
87487	5	4	2
32726	5	5	0
32778	4	3	5
41468	2	4	0
29140	4	3	0
32703	4	2	0
32743	5	4	0
32729	2	3	0
32729	2	3	3
17598	2	3	0
29076	4	5	0
29076	4	5	0
87495	5	4	1
32797	5	5	2
41486	5	3	0
87487	5	4	1
32726	5	5	0
32703	4	2	1
41468	2	4	0
17598	2	3	0
32729	2	3	0
54189	3	3	2
87495	5	4	0
47076	4	5	0
32797	5	5	4
41486	5	3	0
87487	5	4	4
32726	5	5	0
32703	4	2	2
32729	2	3	0
32729	2	3	0
47076	4	5	0
47076	4	5	0
54189	3	3	2
87495	5	4	1
47066	3	3	0
32797	5	5	0
32797	5	5	4
47089	4	2	1
41486	5	3	3
68422	4	7	0
68422	4	7	0
57989	3	2	0
87487	5	4	0
32726	5	5	0
32729	2	3	1
57999	3	4	0
47076	4	5	6
87495	5	4	0
68413	9	6	0
6404	2	3	0
6404	2	3	0
17694	3	2	0
17603	3	5	0
32729	2	3	2
68422	4	7	0
68422	4	7	0
47076	4	5	4
68460	2	3	0
68445	4	4	0
68422	4	7	0
68485	4	4	6
47076	4	5	0
57988	3	2	0
68445	4	4	0
68445	4	4	4
32778	4	3	4
68486	4	4	2
68460	2	3	0
83519	7	7	2
83510	3	6	0
83515	2	2	0
83515	2	2	1
32729	2	3	0
32729	2	3	0
68485	4	4	3
68445	4	4	0
57988	3	2	0
83515	2	2	5
47076	4	5	6
68445	4	4	0
68485	4	4	2
83518	7	7	0
81565	3	5	0
57988	3	2	7
83519	7	7	5
83515	2	2	0
83779	5	4	2
83510	3	6	4
83518	7	7	3
68445	4	4	3
68445	4	4	0
68485	4	4	8
81565	3	5	0
83675	8	4	0
83785	5	3	0
83774	4	2	0
95320	8	4	3
83720	10	3	0
83519	7	7	7
83779	5	4	0
68445	4	4	4
83720	10	3	1
81565	3	5	0
68485	4	4	15
95320	8	4	2
83774	4	2	9
57988	3	2	8
83515	2	2	3
83519	7	7	8
17569	2	2	3
57988	3	2	3
83515	2	2	3
83720	10	3	0
68485	4	4	8
17579	3	4	0

## Sheet: sons succes info
id_son	id of son
Mfath_age	father's age
Mmoth_age	mother's age
sons_succ	son yearly breeding success (calculated as the total number of fledglings produced in a given breeding season)

## Sheet: daughter succes
id_daughter	Ffath_age	Fmoth_age	daughter_succ
99426	4	3	1
99456	5	5	1
99443	4	3	0
99443	4	3	4
99456	5	5	5
87419	6	6	0
87404	4	4	2
99426	4	3	0
99456	5	5	3
87404	4	4	4
87404	4	4	1
5882	3	3	1
5882	3	3	0
99443	4	3	4
6426	3	3	2
5858	4	4	2
99443	4	3	2
87404	4	4	0
87404	4	4	0
87492	3	2	0
5882	3	3	2
5858	4	4	0
87497	5	4	2
13989	5	3	3
93445	2	4	4
87404	4	4	2
93471	2	4	2
87497	5	4	0
93449	5	6	3
93445	2	4	6
17586	4	7	0
13989	5	3	5
87497	5	4	0
17601	3	5	0
17663	2	4	0
99443	4	3	5
17625	2	4	7
17573	3	2	0
17567	2	2	5
17618	7	6	1
17604	3	5	1
93449	5	6	1
17631	2	3	0
87492	3	2	4
26656	4	3	0
13989	5	3	3
17663	2	4	5
87497	5	4	3
17664	2	2	3
17591	3	3	1
17625	2	4	3
5858	4	4	0
93449	5	6	2
26698	2	2	0
17668	3	5	0
17604	3	5	2
17601	3	5	7
29082	2	6	0
29157	3	8	3
93445	2	4	8
99443	4	3	0
17586	4	7	3
26656	4	3	2
87492	3	2	0
17631	2	3	0
5858	4	4	2
99443	4	3	0
93445	2	4	1
26684	4	3	0
26684	4	3	0
87492	3	2	1
17663	2	4	3
26698	2	2	4
17591	3	3	3
17625	2	4	2
32794	3	3	0
17668	3	5	0
32727	2	3	0
17604	3	5	4
32761	6	7	7
32728	2	3	0
87497	5	4	3
29157	3	8	0
32733	3	4	4
17601	3	5	3
29269	3	2	0
32796	5	5	0
32755	3	4	0
29157	3	8	0
29269	3	2	0
17625	2	4	0
47009	3	5	0
87497	5	4	0
47009	3	5	0
41458	3	7	3
32728	2	3	0
17591	3	3	9
26698	2	2	1
17604	3	5	1
29157	3	8	3
32733	3	4	3
32755	3	4	0
47008	3	5	0
41439	2	4	0
41470	5	4	0
41443	2	4	1
41497	5	3	0
41497	5	3	0
32727	2	3	0
47021	3	4	0
41458	3	7	0
47065	3	3	0
47001	3	4	5
17591	3	3	4
26698	2	2	0
32727	2	3	0
54168	7	4	0
54170	7	4	0
47090	4	2	0
32728	2	3	0
47008	3	5	0
41470	5	4	0
32755	3	4	3
17604	3	5	0
54195	3	4	0
29157	3	8	1
47075	4	5	3
47073	4	5	0
47090	4	2	0
47081	7	4	0
41439	2	4	0
47090	4	2	0
47090	4	2	0
32733	3	4	2
57955	3	6	7
41439	2	4	2
47073	4	5	0
17591	3	3	3
54170	7	4	2
32755	3	4	0
32755	3	4	0
17604	3	5	0
47075	4	5	6
47075	4	5	6
47090	4	2	0
47008	3	5	2
26698	2	2	1
32727	2	3	0
47008	3	5	0
47090	4	2	4
32733	3	4	3
32733	3	4	3
54168	7	4	0
57955	3	6	3
47017	2	6	1
47008	3	5	2
47090	4	2	6
54170	7	4	0
99770	6	6	0
99770	6	6	0
99770	6	6	2
99770	6	6	0
26613	9	3	0
99770	6	6	2
57955	3	6	0
68473	4	6	4
54170	7	4	4
47008	3	5	0
47090	4	2	4
68474	4	6	0
81519	7	3	5
68473	4	6	2
68449	4	6	0
54170	7	4	3
81514	7	3	0
81538	8	2	0
81519	7	3	0
81514	7	3	2
83520	7	7	1
83520	7	7	0
54170	7	4	0
81514	7	3	1
83663	10	2	0
54170	7	4	7
81514	7	3	2
83520	7	7	0
54170	7	4	2
83663	10	2	0
83782	5	4	3
95318	4	2	0
81514	7	3	6
83782	5	4	0
95318	4	2	3
81514	7	3	4
17575	5	4	0
17573	3	2	0
95318	4	2	0
83782	5	4	0

## Sheet: daughter succes info
id_daughter	id of daughter
Ffath_age	father's age
Fmoth_age	mother's age
daughter_succ	daughter yearly breeding success (calculated as the total number of fledglings produced in a given breeding season)
